# Supplementary material for: How Do Cancer-Related Mutations Affect the Oligomerisation State of the p53 Tetramerisation Domain?
Source: Curr Issues Mol Biol. 2023 Jun 7;45(6):4985–5004. doi: 10.3390/cimb45060317 (PMC10296842; doi:10.3390/cimb45060317)
Supplement: Supplementary file 1 [file cimb-45-00317-s001.zip]

Archive with 1 entries (1 files):
- cimb-2420268-supplementary.pdf
